# Supplementary material for: UPLC–MS Triglyceride Profiling in Sunflower and Rapeseed Seeds
Source: Biomolecules. 2018 Dec 27;9(1):9. doi: 10.3390/biom9010009 (PMC6359410; doi:10.3390/biom9010009)
Supplement: Supplementary file 1 [file biomolecules-09-00009-s001.zip]

Archive with 4 entries (4 files):
- Fig1.jpeg
- Table S1.xls
- Table S2.xls
- Table S3.xls
