# Supplementary material for: UPLC–MS Triglyceride Profiling in Sunflower and Rapeseed Seeds
Source: Biomolecules. 2018 Dec 27;9(1):9. doi: 10.3390/biom9010009 (PMC6359410; doi:10.3390/biom9010009)
Supplement: Supplementary file 1 [file biomolecules-09-00009-s001.zip › Table S1.xls]

## Sheet: Table S1
Species	winter/spring	line	MS_ID
Brassica napus	spring	4005/16	R63
Brassica napus	winter	578/16	R109
Brassica napus	spring	3680/16	R43
Brassica napus	winter	824/16	R28
Brassica napus	winter	763/16	R1
Brassica napus	winter	675/16	R36
Brassica napus	spring	3295/16	R18
Brassica napus	spring	3298/16	R38
Brassica napus	spring	3316/16	R74
Brassica napus	winter	761/16	R35
Brassica napus	spring	3356/16	R90
Brassica napus	spring	3959/16	R56
Brassica napus	spring	3224/16	R29
Brassica napus	winter	529/16	R2
Brassica napus	spring	3980/16	R49
Brassica napus	winter	784/16	R81
Brassica napus	winter	1688/16	R13
Brassica napus	winter	734/16	R91
Brassica napus	spring	3285/16	R73
Brassica napus	winter	1540/16	R65
Brassica napus	spring	3957/16	R5
Brassica napus	spring	3300/16	R25
Brassica napus	winter	755/16	R54
Brassica napus	winter	1433/16	R62
Brassica napus	spring	3479/16	R93
Brassica napus	spring	3494/16	R70
Brassica napus	winter	842/16	R57
Brassica napus	spring	3674/16	R61
Brassica napus	spring	3527/16	R97
Brassica napus	winter	1607/16	R44
Brassica napus	winter	754/16	R22
Brassica napus	winter	549/16	R47
Brassica napus	winter	1548/16	R21
Brassica napus	winter	1594/16	R53
Brassica napus	winter	554/16	R52
Brassica napus	spring	4008/16	R55
Brassica napus	spring	3987/16	R76
Brassica napus	spring	3700/16	R33
Brassica napus	winter	641/16	R98
Brassica napus	winter	749/16	R108
Brassica napus	spring	3312/16	R75
Brassica napus	winter	798/16	R23
Brassica napus	spring	3353/16	R84
Brassica napus	winter	559/16	R32
Brassica napus	winter	706/16	R19
Brassica napus	spring	3269/16	R3
Brassica napus	winter	686/16	R37
Brassica napus	winter	583/16	R4
Helianthus annuus	-	M 1046	S2
Helianthus annuus	-	VK 30	S6
Helianthus annuus	-	VIR 130- 1	S7
Helianthus annuus	-	Z 231	S32
Helianthus annuus	-	RHA 297	S34
Helianthus annuus	-	I7-235	S35
Helianthus annuus	-	Z 1064	S63
Helianthus annuus	-	K 223	S89
Helianthus annuus	-	K 2086	S103
Helianthus annuus	-	VIR 391	S105
Helianthus annuus	-	GS 17	S134
Helianthus annuus	-	K 1459	S141
Helianthus annuus	-	№ 424924	S151
Helianthus annuus	-	RHA 298	S155
Helianthus annuus	-	№ 577083	S161
Helianthus annuus	-	VK 474	S173
Helianthus annuus	-	K 2479	S224
Helianthus annuus	-	VK 519	S229
Helianthus annuus	-	355114	S250
Helianthus annuus	-	RHA 274-1	S253
Helianthus annuus	-	I7-246	S254
Helianthus annuus	-	VA 1	S262
Helianthus annuus	-	K 2257	S274
Helianthus annuus	-	VIR 369	S299
Helianthus annuus	-	VK 428	S302
Helianthus annuus	-	K 2068	S311
Helianthus annuus	-	VA 4	S320
Helianthus annuus	-	B 2073	S321
Helianthus annuus	-	VIR 172	S329
Helianthus annuus	-	Sl 2966	S335
Helianthus annuus	-	AN 70029 Rf	S341
Helianthus annuus	-	VK 268	S342
Helianthus annuus	-	RHA 265-1	S390
Helianthus annuus	-	VK 464	S401
Helianthus annuus	-	K 2235	S417
Helianthus annuus	-	№ 577433	S434
Helianthus annuus	-	1416-5	S437
Helianthus annuus	-	K 1687	S465
Helianthus annuus	-	VK 15	S467
Helianthus annuus	-	ZB × 231 АС	S494
Helianthus annuus	-	VK 475	S497
Helianthus annuus	-	K 2125	S499
Helianthus annuus	-	K 2238	S520
Helianthus annuus	-	K 1594	S529
Helianthus annuus	-	VK 102	S541
Helianthus annuus	-	577432	S553
Helianthus annuus	-	I4ВС4ANN 2188	S558
Helianthus annuus	-	K 2462	S568
Helianthus annuus	-	VK 416	S569
Helianthus annuus	-	VK 206	S586
