# Supplementary material for: UPLC–MS Triglyceride Profiling in Sunflower and Rapeseed Seeds
Source: Biomolecules. 2018 Dec 27;9(1):9. doi: 10.3390/biom9010009 (PMC6359410; doi:10.3390/biom9010009)
Supplement: Supplementary file 1 [file biomolecules-09-00009-s001.zip › Table S2.xls]

## Sheet: Table S2
TAG	RT	MZ	S2	S6	S7	S32	S34	S35	S63	S89	S103	S105	S134	S141	S151	S155	S161	S173	S224	S229	S250	S253	S254	S262	S274	S299	S302	S311	S320	S321	S329	S335	S341	S342	S390	S401	S417	S434	S437	S465	S467	S494	S497	S499	S520	S529	S541	S553	S558
TAG42:0	892.03	740.677	37009.5	27466.2	19584.9	11267.8	15802.3	24034.3	12487.9	12886.3	49849.2	54737.7	63739.2	72093.8	58118.6	56891	71283.7	55999.1	52294.7	55242.6	82669.7	55584.7	69703.3	62130.9	52493.1	56000.8	49589.6	46167.1	50214.2	50310	53787.1	44586.6	59854	57351.9	97596.7	66784.7	76843.9	88961.8	93406	77934	81549.4	51997.9	52341.8	58688.1	71513.7	69107.2	65993.9	69209.4	68240.4
TAG43:0	902.893	754.693	88066.4	31936.1	34180	8204.69	20514.8	34307.9	9252.53	11157.8	73494	87063.9	115361	112714	76115.1	69903.7	103116	68876.8	74652.7	72227.1	162956	77532.3	114566	82029.6	78604.5	75708.2	74530	66990.7	80832.4	77068.7	70251.6	63811.2	98949.3	86445	167574	104150	134820	135717	143009	135199	136039	88549.9	88157.1	84691.9	101171	96903.1	102590	98492.6	94687.4
TAG43:1	885.616	752.677	233434	179905	118735	7185.34	60988.9	194825	8215.04	32635.6	18608.4	58493.7	360307	308702	39700.7	27297.1	174749	16516.6	33072.8	15602.9	463508	62281	269922	66641.7	58416.5	79298.6	42054.5	30262.4	83535.5	66847.2	34180.8	18459.2	182036	74806.6	147172	58956.8	71041	106304	101166	85518.4	88128.4	48711.4	45307.1	86214.2	80395.1	141407	115144	133239	127566
TAG44:0	912.944	768.709	43766	41228.6	30401.5	18038.2	18913.8	18382.8	17090.2	17643.3	139958	138310	143724	136854	154419	153464	157901	138675	129886	139207	141844	140755	139020	136822	123680	141635	130786	128873	132486	136485	134803	126522	133308	131952	257709	193583	235980	261328	254083	249314	249965	157371	163438	180290	179257	179739	173492	166320	164351
TAG44:1	897.473	766.694	84677.3	16892.8	19990.5	9500.4	22622.1	24072	9133.84	11299.7	35094.5	54761.5	49396	42078.5	31782.8	23284.3	51437.1	21567.1	23248.1	22248.1	85652.4	33184.5	62600	26608.8	29142.3	58413.3	59123	49341.1	54413.9	58593.4	47915.7	40317.3	76841.3	60361.4	240686	135167	164096	200024	209486	186470	191404	116115	108738	124881	145392	131415	144132	149980	133451
TAG45:0	922.003	782.724	26308.1	20404.2	18120.3	14524	16211.1	10135.9	15922.8	14011.4	167371	167915	164661	148649	170658	158947	162389	153265	163859	150475	153426	152626	151697	151917	155281	179710	155796	148053	149607	157854	143466	151679	147460	156114	316157	276105	314421	315685	297975	288242	293684	196817	206168	180891	206799	232666	190582	156464	182275
TAG45:1	908.128	780.708	22797.7	16744.5	10953.2	10096.2	11777	10930.8	9264.31	12757.5	49556.1	50096.7	50299.2	28686.4	34456.8	30903.3	47304.1	26749.5	29755.2	29794.9	32853.9	30507.3	34001.9	29614.5	26874.7	63897.7	62662.4	60431.4	60163.4	67322.7	59998.2	58788	60737.8	62128.8	292165	213042	273758	274132	275272	270603	272146	169891	169447	165687	181521	165271	167137	160373	160659
TAG45:2	892.47	778.694	16516.6	8727.21	7132.3	3776.19	7232.27	9580.66	4190.23	4585.52	13910.1	17351	24511.1	14590.2	11708.3	9971.58	19196.1	9049.96	8065.26	9413.56	21448.2	10720.9	24525.2	10652.4	10536.1	24199.6	22066.5	19609.1	21942.7	21553.2	21556.7	16141.9	28914	23555	100157	64725.1	73027	85405.5	92874.9	83290	86134.4	48452.2	44525.3	57161.4	61112.9	54489.9	60701	60845.6	60285.7
TAG46:0	930.236	796.741	337634	239384	227543	47315.1	49279	36366	37396.7	31195.4	226698	252078	251267	226840	249276	259836	261166	232428	247370	245582	219810	233645	233334	235679	228847	240357	227466	228061	224330	231248	225551	209619	218805	211035	405178	388883	423329	436422	447051	425796	409988	270072	267649	288392	284315	293799	277418	253288	272252
TAG46:1	917.483	794.725	34364.8	42240	30851.8	17252.1	20463.4	44038.9	22747.9	21197.6	83665.7	86114.1	84469	53308.2	61457.7	55719.3	81870.1	49884.7	51561.4	50862.5	50641.4	52030.6	55414.2	52449.9	51631.6	111451	104681	102395	97402.1	104642	97904.4	99435.2	97366.2	106450	446225	386388	438496	438912	449631	431592	454298	270942	244130	271125	290553	269633	278468	237631	260127
TAG46:2	903.063	792.709	30418	44653.7	32086.3	10736.8	18346.6	54632.6	13315	17854.6	56999.3	48978.6	50426.5	46382	35337	34966.7	44667	32680.1	27243.8	33648.8	41543.5	29573.8	36689.8	30100.3	28664.5	74402.4	63516.5	55712.9	62375.3	60522.3	58171.9	55511.7	57504.2	58817.2	257859	182078	234292	239554	248736	248795	255016	141957	142136	140010	157478	157535	153214	151305	149743
TAG47:0	938.178	810.757	48625.7	34071.2	33454	22416.3	20711.9	11176.1	23929.3	19722.3	198723	207944	217165	199449	214622	214566	212290	195260	207955	205416	187567	202148	207434	197738	200001	194129	192800	196149	193361	182586	192664	181774	197818	180463	333801	334757	353967	355895	374932	363159	365991	226271	206410	241007	239111	238479	239629	227380	235185
TAG47:1	926.186	808.742	27659.9	28018	19298.2	16882.1	17366.5	13441.1	17515.8	19089.1	82460	88295.1	84609.2	50311.5	58802.4	56107.7	85565.4	50632.1	48786.1	51678.7	47559.6	51798.3	51317.8	52158.4	49846.4	105995	97354	99103	100753	106040	98200	96539.9	97825.3	97073.9	413785	326805	422113	432443	438893	424113	418712	260329	248298	263664	262281	251926	255289	228298	249598
TAG47:2	912.656	806.726	17428.6	21206.8	15398.7	8735.6	11448.5	13653.9	10149.4	11348.9	42989.2	41152	41730	28691.7	27680.6	31254.4	42068.8	25331.7	23350.3	26426.8	29204.4	24607.9	25017.5	24652.8	22637.9	60727	53648.6	49374.2	51296	54159.2	51472.6	47802.9	48805	50085.6	230404	160591	211487	234802	228594	220587	223663	137240	126512	144466	137969	143605	136054	137286	137178
TAG48:0	945.232	824.774	3.22086e+06	1.95882e+06	1.95197e+06	228347	189807	138222	109593	78965.8	278208	257911	262020	275664	248568	244245	229187	225611	226495	237000	282299	255470	255310	246662	246804	259958	249201	239070	239045	262713	228860	247211	230452	247751	403395	354142	399018	395007	372973	368529	370147	247326	260651	229452	276679	258239	236793	251249	223477
TAG48:1	932.709	822.757	187988	298524	361832	55317.9	79724.6	460915	118967	57068.7	249039	182308	157710	176124	142345	121454	143663	120005	88832.5	116668	161397	109342	120576	106559	114123	243577	173386	147107	179235	177147	160542	180702	156959	156493	566951	522342	598784	572828	542166	578579	562067	339104	348620	333394	355958	375019	337102	374138	334717
TAG48:2	918.118	820.741	481263	799591	592281	53272.5	111127	1.08731e+06	101126	106192	278202	167215	259108	600237	219437	246822	300300	208765	84009.8	22736.4	381807	168331	202202	142846	110245	531945	180932	130788	207446	176913	212005	172866	181399	145139	467282	392866	495016	536992	447737	447146	456823	286035	307373	325185	294554	514452	287911	559499	284701
TAG49:0	951.257	838.789	66344.1	41854.3	38993.2	14333.2	16026	12516.5	17782.9	16234.7	104062	93707.1	89414	84381.6	83623.2	76661.7	74519	73155.1	83266.3	78367.9	91932.8	72400.1	76697.5	75172.2	79613.9	75062.3	78003.3	75532.5	70877.2	82949.6	66725	78994.2	68138.2	81496.4	151676	150580	143281	132203	123109	124208	128185	87546.1	93821.3	69376	101301	81127.6	83118.8	95520	80202.3
TAG49:1	940.188	836.774	59116.8	134276	89041.3	29356.6	33365.3	89209.9	28350	21567.9	96143.2	85041.3	87485.9	80037.1	58189.5	59544.7	69590	48502.3	47009.9	53034.1	77399.6	49067	46464.2	49032.8	53771.8	94538.1	80177.6	79585	80345.7	91380.4	76510.1	85260.6	75549.8	82863.4	297516	251129	315424	316844	290788	296553	294147	189949	182500	171039	195072	190330	173884	194590	172927
TAG49:2	927.682	834.758	143509	323758	191702	40339.8	56535.6	162888	37022.5	32602.4	109941	89200.4	123842	182484	75591.5	136591	101020	63494.2	44353.4	69895.5	174834	72527.6	54998.6	66499.8	66945.2	149445	75504.2	74463.4	89025.3	87977.5	80085.9	78654.3	78090.3	70912.8	257141	231207	266175	281290	268927	266288	262744	173739	171974	200445	168650	236093	164270	191517	172361
TAG49:3	915.347	832.742	97459.8	146135	125520	17578.3	27452.9	84897.5	21697	16055	42510.9	43095.1	35155.8	100384	44143.4	85253.5	46331.4	25037.3	16463.1	19596.3	97600.4	35436.4	25470.2	33334.3	34362.3	107129	28557.1	26217.7	44233.4	37769.1	30091.2	27827.4	39233.1	29923.3	87589	65668.4	92626.7	105487	87755.6	91550	84007.9	64472	58083.8	88822	57171.5	118058	50502.6	108030	71899.5
TAG50:0	958.277	852.805	3.67609e+06	2.50229e+06	1.8265e+06	113025	86730.3	215575	69392.9	41792.4	151749	119891	115110	139888	104356	91638.3	75430.3	78013.8	85043.2	93195.5	168389	107320	123861	115644	122735	113850	120731	101993	103719	119403	93076.4	123155	105449	135562	176695	153232	153228	134128	122039	129763	124903	90762.8	98088	63465.3	106350	86741.9	74971.1	87226.9	77552.8
TAG50:1	945.301	850.79	4.69762e+06	9.50093e+06	8.35799e+06	1.53588e+06	1.7044e+06	1.19819e+07	2.60192e+06	484239	5.20115e+06	2.06694e+06	1.62116e+06	2.63286e+06	1.47274e+06	1.04622e+06	916314	1.54415e+06	675392	1.26946e+06	2.71593e+06	1.29878e+06	1.33087e+06	1.07875e+06	1.93244e+06	1.89604e+06	1.29271e+06	772845	1.34647e+06	1.81665e+06	866817	1.85598e+06	956662	1.25576e+06	1.83476e+06	1.11209e+06	1.99833e+06	1.60791e+06	726378	1.19344e+06	1.15508e+06	1.45456e+06	1.99962e+06	583535	1.01488e+06	1.10592e+06	732725	1.65997e+06	591372
TAG50:2	932.543	848.774	1.79563e+07	2.67849e+07	1.67262e+07	1.8177e+06	3.51352e+06	2.50072e+07	2.82228e+06	1.88242e+06	9.23061e+06	2.62356e+06	7.80952e+06	1.69284e+07	4.66177e+06	5.67909e+06	6.96875e+06	6.31182e+06	1.46355e+06	4.15938e+06	1.12458e+07	4.16488e+06	4.13631e+06	3.39262e+06	3.57354e+06	1.43254e+07	2.40695e+06	1.66948e+06	4.57873e+06	4.58365e+06	3.96937e+06	3.36559e+06	3.31242e+06	1.73141e+06	2.48122e+06	1.14261e+06	3.09604e+06	4.73498e+06	2.29509e+06	3.25605e+06	2.7986e+06	2.99378e+06	4.27413e+06	4.35884e+06	1.71765e+06	1.05782e+07	2.05757e+06	9.77702e+06	3.03259e+06
TAG50:3	919.397	846.758	1.85814e+06	2.45724e+06	2.64653e+06	384302	676934	4.54024e+06	513914	919930	1.47577e+06	819005	996654	1.63528e+06	930384	952466	755058	1.03921e+06	438943	717338	1.40861e+06	762225	733789	726785	525660	2.6015e+06	769566	459053	911173	796072	934129	768326	552397	533704	676694	271859	952202	1.07378e+06	438139	760116	737279	641108	872020	874451	493180	1.21082e+06	437396	1.85897e+06	466671
TAG50:4	903.652	844.742	1.64801e+06	2.1973e+06	1.73894e+06	124903	382754	3.54915e+06	232421	613365	616339	379646	933314	2.27096e+06	728812	910136	1.15512e+06	644955	231522	578276	1.19637e+06	582227	679053	564822	234809	1.88599e+06	433716	293240	576744	441114	825905	318776	548204	251547	282167	44292.3	312686	849883	296768	399337	376479	242209	322867	915804	266293	1.58792e+06	346775	2.28478e+06	514728
TAG50:5	892.791	842.725	46937.4	59898.7	30143.4	7902.02	9460.27	61144.8	9151.13	38956.5	27911.5	34957.7	45265.8	82161.3	40093.1	52509	64482.9	40972.9	32076.4	37375.9	55800.3	38058.2	45301.1	48162.3	28364.9	73554.9	26981.2	26534.8	30979.2	33781	56270.3	20763.7	34876.9	34608.6	21783.6	12144.9	23039.5	31067.3	31504.4	23028.6	22491.4	16877.6	11484.2	80918.3	22608.1	46950	25100.1	46220.5	24458.3
TAG51:1	952.426	864.805	55968	279780	170765	32605.9	23249.8	343692	37518.5	10752.9	93448	56185.2	49983.8	68289.4	31812.6	30596.2	22476.7	25832	24010.4	28894.6	55134.1	23559.9	23868.5	25990.2	25896.7	33526.4	37507.6	30280.8	29688.9	40933.8	21009.7	40852.2	25905	55009.5	113201	109058	116032	90571.7	75057.5	80946.4	78318	56866.1	76179.7	36176.8	67304.7	55257.8	53056.3	65440.2	52598.8
TAG51:2	940.129	862.79	319636	1.14079e+06	647541	127929	119309	1.26115e+06	96035.5	76679.4	308060	189499	240465	463123	137480	206538	111279	131591	110955	129797	361124	108853	91125.1	126545	102621	202256	115561	100676	114039	154969	81549.7	140687	91185.9	158510	219721	229630	282353	206561	152125	197916	165153	145223	224573	123124	148523	252471	117730	261669	149713
TAG51:3	927.542	860.775	569159	1.3831e+06	877561	196813	231591	1.61093e+06	111730	218009	367935	302717	413708	598899	230158	403288	198705	206723	169818	215263	632491	225330	138703	242976	179676	385186	164079	162063	187868	238501	171581	186011	139508	205705	231098	135097	313826	303376	171881	229213	163346	236605	287229	252958	219131	352144	137152	427649	198585
TAG51:4	913.287	858.759	705087	1.38846e+06	898540	149849	236978	1.10188e+06	115260	223482	259136	263028	490655	857198	302109	669751	370071	198086	131360	228152	722696	287420	171058	282742	195857	618336	139699	166788	228129	230476	213959	144521	204055	158583	162518	30287.6	169164	343020	156438	198926	137901	235171	199337	508388	183842	627919	130735	633709	266448
TAG51:5	901.954	856.741	301635	322039	308092	49629.7	110007	279721	59032.6	49049.9	78150	131700	88236.4	294793	141328	248994	156830	65586.2	28481.8	35449.3	275185	116932	75715.6	117186	98579.7	274621	52652.1	66584.9	118495	81451.1	66965.7	42212.3	118289	70038.9	64367.8	13397.7	55154.4	154185	71702.6	71768.7	57661.7	96425.9	64996.3	232855	72380.3	253934	41351.8	269240	160860
TAG52:2	946.5	876.806	3.04188e+07	4.5937e+07	3.5405e+07	1.88618e+07	1.61281e+07	6.01988e+07	2.07356e+07	7.19102e+06	3.3318e+07	2.05318e+07	1.53124e+07	2.38359e+07	1.52887e+07	1.1483e+07	7.48221e+06	1.3614e+07	1.16496e+07	1.2399e+07	2.23866e+07	1.20096e+07	1.1125e+07	1.13849e+07	1.52307e+07	1.43116e+07	1.42193e+07	9.77458e+06	1.23549e+07	1.89764e+07	9.25578e+06	1.80086e+07	9.46069e+06	1.62103e+07	1.84048e+07	1.91583e+07	2.02146e+07	1.33219e+07	6.95423e+06	1.05084e+07	1.12352e+07	1.45147e+07	2.23197e+07	4.97193e+06	1.23061e+07	1.06727e+07	7.27722e+06	1.69709e+07	6.86211e+06
TAG52:3	934.173	874.79	4.3294e+07	5.06001e+07	4.43627e+07	2.52046e+07	2.83917e+07	6.77847e+07	2.36537e+07	2.40212e+07	4.03989e+07	2.81968e+07	3.44074e+07	3.99247e+07	2.87416e+07	2.82906e+07	2.79313e+07	3.24684e+07	2.0602e+07	2.6897e+07	3.60268e+07	2.73025e+07	2.59591e+07	2.6383e+07	2.64237e+07	3.71981e+07	2.46031e+07	2.11245e+07	2.76636e+07	3.11057e+07	2.67541e+07	2.81862e+07	2.32411e+07	2.37213e+07	2.55962e+07	9.68938e+06	2.75917e+07	2.9832e+07	1.95868e+07	2.57067e+07	2.30273e+07	2.74185e+07	3.11187e+07	2.44726e+07	2.23979e+07	2.96528e+07	1.96252e+07	3.70376e+07	2.13035e+07
TAG52:4	920.86	872.774	4.70345e+07	5.42741e+07	4.45361e+07	1.72405e+07	2.79539e+07	5.6994e+07	2.03406e+07	2.66897e+07	3.67116e+07	2.13144e+07	4.04177e+07	5.2018e+07	3.37e+07	3.84429e+07	4.15232e+07	3.51072e+07	1.84119e+07	3.10909e+07	3.995e+07	3.12003e+07	2.97983e+07	3.01113e+07	2.58092e+07	4.56983e+07	2.2772e+07	2.05703e+07	3.13187e+07	3.09469e+07	3.20372e+07	2.58056e+07	2.9851e+07	1.60819e+07	2.10943e+07	2.69651e+06	2.10334e+07	3.3149e+07	2.47451e+07	2.8445e+07	2.58969e+07	2.70025e+07	2.83465e+07	3.79292e+07	1.9423e+07	4.4071e+07	2.46833e+07	4.27462e+07	3.0812e+07
TAG52:5	906.617	870.757	2.61593e+06	2.73104e+06	2.55752e+06	418770	670063	3.64334e+06	407701	2.04771e+06	1.60962e+06	474825	1.88327e+06	2.96716e+06	1.28614e+06	1.80738e+06	1.22267e+06	1.67941e+06	575944	906393	2.18064e+06	950514	811573	1.05309e+06	686516	6.08303e+06	593178	395518	1.3416e+06	1.10247e+06	1.34766e+06	638085	747968	315757	509513	63444.3	738123	976510	571023	1.16553e+06	1.05482e+06	1.0598e+06	1.0208e+06	3.0235e+06	417313	2.61122e+06	563156	2.72046e+06	668410
TAG52:6	890.243	868.743	119339	115240	89432.8	13206.2	20450.6	135398	14963.4	88226.1	40135.4	20028.6	101214	221208	49603	82679.6	104859	49141.5	23668.8	36288.3	120344	42280.5	45585.6	63817.7	27196.3	231125	17664.3	21026.6	48948.4	33789.7	57586.4	14752.9	50976.8	11789.6	19388	5132.95	19916.5	48728.3	30399.2	36195	38904.7	23781	19582.2	276565	23170	166224	29982	119297	42410.8
TAG53:2	952.853	890.822	135346	782478	436911	87937.2	51162.3	1.953e+06	100158	22614.7	237414	138022	100395	183592	53472.1	64409.8	29463	49321.5	73027.9	57554	151543	39893.9	41825.5	52472.5	41171.6	44827.7	75458	53988.8	39986.3	82918.4	18609	74380.9	35279.4	166276	150284	205735	155573	69451.1	53068.4	69936.3	54037.5	58313.5	144450	32684.7	61194.9	64372.7	48229.7	93774.1	61310.4
TAG53:3	941.237	888.807	476462	1.49797e+06	1.24584e+06	222669	183217	4.03164e+06	180726	159899	572085	344872	467943	702918	199177	294385	133892	244995	244670	211328	561689	176195	157695	226772	121084	291538	231559	188996	163197	311855	104055	234503	121964	417847	290416	410656	461486	240895	172117	254696	139490	180603	453894	143333	154040	284545	162008	452560	254268
TAG53:4	928.744	886.791	827914	2.05839e+06	1.74155e+06	186144	240773	4.72441e+06	153864	394092	632614	331281	947234	1.4743e+06	327557	663962	414695	478192	297446	377116	926501	317810	265273	424773	156250	741708	293518	260845	313869	469965	233882	267499	255264	364659	269458	71503.6	480241	423093	348172	467214	209661	256579	570351	532714	177985	964712	311512	1.03038e+06	631646
TAG53:5	915.172	884.774	392150	559093	572900	56438.2	107980	1.4754e+06	56282	267609	201342	125359	569371	875899	155199	333199	283312	233555	109646	183161	435029	166585	148544	215852	79084.5	488679	119430	107985	156252	195789	149180	91869.7	136475	137786	101424	20338.7	153213	205296	195598	236123	90523.8	113059	187026	515476	79969.7	568085	166387	717280	339224
TAG54:3	947.913	902.823	3.97785e+07	6.01536e+07	4.40436e+07	4.12024e+07	3.09203e+07	1.03828e+08	3.41451e+07	2.24609e+07	4.96371e+07	4.16102e+07	2.66168e+07	2.63276e+07	2.96465e+07	2.06352e+07	1.02883e+07	2.29304e+07	3.32147e+07	2.38626e+07	3.59221e+07	2.35837e+07	2.1792e+07	2.39295e+07	2.61558e+07	1.68547e+07	3.13034e+07	2.63439e+07	2.1581e+07	3.54772e+07	1.91328e+07	3.42785e+07	1.99233e+07	4.01292e+07	4.0974e+07	5.33839e+07	3.77386e+07	2.77456e+07	1.77999e+07	2.26888e+07	2.4243e+07	2.935e+07	4.14133e+07	8.38241e+06	3.19818e+07	1.41923e+07	1.79564e+07	3.12035e+07	1.64388e+07
TAG54:4	936.184	900.808	5.80281e+07	8.14703e+07	6.31732e+07	5.24187e+07	4.74682e+07	1.17198e+08	4.03923e+07	4.71503e+07	6.40792e+07	5.60585e+07	4.90136e+07	5.29418e+07	4.8488e+07	4.41904e+07	3.64969e+07	4.68001e+07	4.60482e+07	4.21887e+07	5.32053e+07	4.27329e+07	4.05874e+07	4.44555e+07	4.08812e+07	4.34349e+07	4.52818e+07	4.35617e+07	4.09222e+07	5.29048e+07	4.28153e+07	4.88331e+07	3.92104e+07	5.09221e+07	5.19159e+07	3.13407e+07	4.94515e+07	5.03165e+07	3.78685e+07	4.2801e+07	4.08738e+07	4.63425e+07	5.41878e+07	3.60827e+07	4.61674e+07	3.87081e+07	3.77281e+07	5.21833e+07	4.04266e+07
TAG54:5	923.626	898.792	7.4012e+07	8.36236e+07	6.93901e+07	4.91767e+07	5.218e+07	1.17804e+08	3.86718e+07	6.41871e+07	6.69077e+07	5.54326e+07	6.49085e+07	6.69519e+07	5.64461e+07	5.46328e+07	5.60477e+07	5.84807e+07	4.92208e+07	5.06994e+07	6.29237e+07	5.26546e+07	4.71412e+07	5.29302e+07	4.36551e+07	6.24841e+07	4.88597e+07	4.92314e+07	5.03376e+07	5.96676e+07	5.73411e+07	5.10762e+07	4.76204e+07	4.7882e+07	4.99228e+07	1.45187e+07	4.87413e+07	6.20239e+07	4.88184e+07	5.31573e+07	4.77387e+07	5.27639e+07	5.91491e+07	5.56587e+07	4.92005e+07	5.30422e+07	4.8676e+07	7.39348e+07	5.29616e+07
TAG54:6	908.9	896.775	6.6768e+07	6.99823e+07	6.02651e+07	2.96018e+07	4.27898e+07	8.65588e+07	3.35831e+07	5.32489e+07	4.68114e+07	3.69418e+07	6.29251e+07	7.71603e+07	5.12701e+07	5.84173e+07	6.52051e+07	4.93643e+07	3.47535e+07	4.59778e+07	5.41265e+07	4.76652e+07	4.18649e+07	4.65191e+07	3.48194e+07	6.85366e+07	3.8593e+07	3.91835e+07	4.56454e+07	4.83462e+07	5.30772e+07	3.79816e+07	4.73263e+07	2.9813e+07	3.51729e+07	3.91616e+06	3.10222e+07	5.46853e+07	4.19031e+07	4.62386e+07	4.17456e+07	4.16382e+07	3.88801e+07	6.74714e+07	3.59493e+07	6.55289e+07	4.36054e+07	7.56435e+07	5.31682e+07
TAG54:7	892.848	894.758	707635	844971	720865	84447.2	180649	705345	95624.9	328742	306872	148272	281048	897095	425538	846475	511043	350200	216244	480647	923862	371002	281340	591757	325707	735474	125519	203346	199414	304229	422819	107978	465321	110137	184035	19517.5	124348	378272	112125	235958	132615	113569	98743	1.21376e+06	169780	748654	165734	759569	217109
TAG55:4	942.53	914.82	173937	390766	315007	57837.3	50998.8	1.05566e+06	32857.1	52193.7	97870.3	96793	142233	199176	50266	86439.5	63801.8	49024.3	69647	58522.9	143279	74179.7	72073.3	67779.8	23789.3	82486.8	54382.6	62892.7	38717.8	96922	63466.4	47454	63019.1	97163.3	66964.8	31338.4	90394.4	78715.9	50405.5	56721.9	34004.8	43246.2	91734.8	67048.5	40408.3	98160.6	42345.2	161425	90870.5
TAG55:5	930.088	912.806	221049	313410	293126	45145.5	62291	701575	35076.2	85138	85017	72426.5	224452	314862	65595.9	145689	98295.7	87625.8	68743.4	61475	143482	79720.5	82316	89287.8	17880.8	146076	57273.8	62723.2	53730	104698	48627.1	47525.9	54860.4	61161.5	53893.9	17780.2	69399.4	96197.6	77445.3	87045	45186.6	44786.7	79431.1	127083	42613.2	202793	61811.9	258005	170748
TAG56:1	982.102	934.885	357347	3.19634e+06	601834	51666.1	33061.6	4.43991e+06	28342.3	6199.42	218242	52324.6	56181.7	100919	20449.4	27284.7	18790.6	17537.6	18654	37788.9	89537.4	14532.3	24943.1	15803.5	42069	30332.5	26796	21467.9	21200.6	25238.4	18782.6	26679.6	16858.6	40446.1	54135.5	32721.6	43544.1	30017.6	28045.9	28342.6	32273	25966.5	81495.1	12877.2	44230.2	21641	25678.7	28899.3	20698.8
TAG56:2	970.641	932.869	1.95855e+06	1.12821e+07	2.3292e+06	319431	157417	1.26961e+07	145022	19661.8	964772	250367	329869	870580	142188	178658	146538	104161	122742	189906	575612	77870.9	142274	103914	185318	216354	131400	102071	97708	131706	88976.4	152458	96922.3	290356	314615	149622	158758	93081.8	78333.8	87589	93656.3	124254	309400	58491.6	177521	139371	95072.2	186304	98099
TAG56:3	959.706	930.854	2.53668e+06	7.18131e+06	3.37462e+06	927710	550395	1.09992e+07	423509	106636	1.85097e+06	884340	729020	1.16636e+06	570187	468112	257747	330612	486450	482462	1.20397e+06	312226	463867	446547	517814	451422	484563	397728	310203	604316	271854	620033	349296	899256	969396	1.06172e+06	565782	374557	228214	303351	277767	487139	777124	128970	565020	328348	281992	572534	296553
TAG56:4	948.727	928.839	4.33706e+06	9.87767e+06	3.47931e+06	721735	780708	4.16887e+06	428263	504096	1.55267e+06	745847	1.79658e+06	3.50834e+06	1.05542e+06	1.38517e+06	1.16199e+06	864620	759462	979416	2.10169e+06	758941	902738	984061	675981	1.64059e+06	646336	705331	697919	995261	901659	703012	859541	712084	733581	197236	592337	942015	714035	779086	570474	793964	909717	795793	748617	1.57225e+06	697651	1.87936e+06	1.03504e+06
TAG56:5	937.134	926.822	1.35959e+06	993274	655145	132559	230308	1.12687e+06	135753	343334	325820	179758	867887	1.21987e+06	252083	409023	827417	308445	237190	304889	630863	313260	270549	356200	145203	803343	190139	262110	240685	406007	474096	172006	333151	153647	182035	62853.1	179556	404367	337037	265282	159400	227097	235897	642707	198384	633511	285460	1.00417e+06	486156
TAG56:6	924.79	924.806	61001.9	56212.5	46272.6	15174.2	17527.5	63960.2	21147.3	30308.2	20720.4	17859.9	45386.4	90168.6	18802.6	35340.3	72494.2	19392.1	16973.1	13963.1	31662.8	19884.5	40515.4	23318.9	15916.1	70053.9	15988.1	17442.5	16849.3	21195.8	21413.1	14025.1	21272.3	33273.8	21028.7	9881.42	12209.1	26010.9	14561.8	18928.4	14392.1	12924.8	11412.3	74200.5	16783.1	48560.6	19793	53174.3	19553.4
[truncated: 61 more columns]
