# Supplementary material for: UPLC–MS Triglyceride Profiling in Sunflower and Rapeseed Seeds
Source: Biomolecules. 2018 Dec 27;9(1):9. doi: 10.3390/biom9010009 (PMC6359410; doi:10.3390/biom9010009)
Supplement: Supplementary file 1 [file biomolecules-09-00009-s001.zip › Table S3.xls]

## Sheet: Table A
TAG	sunflower mass fractions	rapeseed mass fractions	difference between mass fractions	P-value	Q-value	log2fc
TAG48:0	0.112833	0.0914651	0.0213681	0.281631	0.290165	0.302899
TAG48:1	0.0986837	0.109305	-0.0106215	0.00123794	0.0016836	-0.147478
TAG48:2	0.106838	0.109089	-0.00225156	0.160447	0.170474	-0.0300882
TAG49:2	0.0517878	0.0521376	-0.000349775	0.0293911	0.0322354	-0.00971121
TAG50:1	0.601141	0.379217	0.221924	1.52695e-06	2.4722e-06	0.664679
TAG50:2	1.77143	0.526534	1.2449	2.453e-16	1.39003e-15	1.75032
TAG50:3	0.330334	0.323461	0.00687311	0.940517	0.940517	0.0303342
TAG50:4	0.241614	0.155911	0.0857029	0.00978653	0.0114739	0.631982
TAG50:5	0.0132105	0.0561315	-0.042921	2.08527e-17	1.41798e-16	-2.08713
TAG51:2	0.0653628	0.0752998	-0.00993703	0.00187609	0.00245335	-0.204177
TAG51:3	0.095521	0.105465	-0.00994418	0.014355	0.016269	-0.142877
TAG51:4	0.111289	0.0636039	0.0476846	1.14729e-06	1.9504e-06	0.807118
TAG51:5	0.0444284	0.0257159	0.0187125	4.73005e-05	7.31007e-05	0.78882
TAG52:2	5.73111	6.54229	-0.811183	0.00811512	0.00985407	-0.190982
TAG52:3	10.3944	6.30882	4.08555	4.16701e-16	1.66925e-15	0.720361
TAG52:4	11.3405	4.57963	6.76084	4.41861e-16	1.66925e-15	1.30818
TAG52:5	0.463673	1.53658	-1.07291	2.65379e-15	8.20263e-15	-1.72854
TAG52:6	0.0247516	0.413479	-0.388727	1.96154e-17	1.41798e-16	-4.06222
TAG53:2	0.0361023	0.0582991	-0.0221968	5.53942e-08	1.10788e-07	-0.691383
TAG53:3	0.109748	0.137695	-0.0279471	5.02703e-05	7.43125e-05	-0.327282
TAG53:4	0.170468	0.0912819	0.0791859	2.18699e-08	4.64735e-08	0.901099
TAG53:5	0.0837253	0.0425369	0.0411884	5.53816e-07	9.9104e-07	0.976949
TAG54:3	11.0547	22.3955	-11.3408	1.77776e-15	6.0444e-15	-1.01855
TAG54:4	17.5356	20.9577	-3.42214	4.64357e-09	1.05254e-08	-0.257196
TAG54:5	20.5766	19.134	1.44256	0.000285663	0.00040469	0.104863
TAG54:6	17.7532	9.66553	8.08767	1.43733e-14	4.07243e-14	0.877159
TAG54:7	0.132125	3.32146	-3.18933	1.63219e-17	1.41798e-16	-4.65184
TAG55:4	0.0298552	0.0549695	-0.0251143	1.7461e-12	4.24053e-12	-0.880651
TAG55:5	0.0346715	0.0386434	-0.00397188	0.00361209	0.00454856	-0.156471
TAG56:2	0.0909829	0.16932	-0.0783373	1.86054e-07	3.51435e-07	-0.896087
TAG56:3	0.237717	1.0106	-0.772886	4.16701e-16	1.66925e-15	-2.0879
TAG56:4	0.403278	0.777132	-0.373854	5.60598e-13	1.46618e-12	-0.946385
TAG56:5	0.141785	0.529982	-0.388197	1.84506e-17	1.41798e-16	-1.90224
TAG56:6	0.0106712	0.1612	-0.150529	1.53504e-17	1.41798e-16	-3.91706

## Sheet: Table B
TAG	winer rapeseed mass fractions	spring rapeseed mass fractions	difference between mass fractions	P-value	Q-value	log2fc
TAG48:0	0.0856757	0.0983071	-0.0126314	0.0296673	0.0560383	-0.198409
TAG48:1	0.102623	0.117202	-0.0145785	0.00499672	0.010618	-0.191636
TAG48:2	0.10068	0.119027	-0.0183468	0.000371743	0.00097225	-0.241509
TAG49:2	0.0504693	0.0541092	-0.00363984	0.151659	0.214493	-0.100466
TAG50:1	0.371382	0.388477	-0.0170944	0.544997	0.655078	-0.0649232
TAG50:2	0.547671	0.501555	0.0461161	0.244871	0.320216	0.126902
TAG50:3	0.345393	0.297542	0.0478503	0.0386985	0.0657875	0.215142
TAG50:4	0.17028	0.138929	0.0313506	0.0015415	0.00374365	0.293558
TAG50:5	0.0611373	0.0502156	0.0109217	0.063661	0.0941076	0.283918
TAG51:2	0.0759495	0.074532	0.00141748	0.829597	0.854737	0.0271801
TAG51:3	0.112307	0.0973799	0.0149267	0.0474761	0.0733722	0.205747
TAG51:4	0.0754496	0.0496044	0.0258452	2.81509e-05	0.000106348	0.605045
TAG51:5	0.033276	0.0167813	0.0164947	1.42884e-07	2.42904e-06	0.987628
TAG52:2	6.26507	6.86992	-0.604855	0.157716	0.214493	-0.132964
TAG52:3	6.62391	5.93643	0.687484	0.0429017	0.0694599	0.158088
TAG52:4	5.41927	3.58734	1.83193	4.85231e-07	4.12446e-06	0.595183
TAG52:5	1.89008	1.11881	0.771271	1.00632e-05	4.27686e-05	0.756483
TAG52:6	0.539797	0.264194	0.275603	3.6082e-07	4.08929e-06	1.03082
TAG53:2	0.0564988	0.0604268	-0.00392793	0.558743	0.655078	-0.0969666
TAG53:3	0.137329	0.138128	-0.00079942	0.975476	0.975476	-0.00837388
TAG53:4	0.100151	0.0808003	0.0193506	0.00572923	0.0114585	0.309742
TAG53:5	0.0503393	0.0333159	0.0170234	1.00632e-05	4.27686e-05	0.595476
TAG54:3	20.0976	25.1112	-5.01357	0.000258553	0.000732566	-0.321306
TAG54:4	19.4769	22.7078	-3.23082	1.30858e-06	8.89833e-06	-0.221419
TAG54:5	19.0915	19.1842	-0.0927198	0.615314	0.697355	-0.00698963
TAG54:6	10.882	8.22783	2.65422	0.00209762	0.0047546	0.403366
TAG54:7	4.36956	2.08278	2.28678	8.09843e-05	0.000250315	1.06898
TAG55:4	0.0564201	0.0532551	0.00316504	0.49172	0.619202	0.0832906
TAG55:5	0.0432708	0.0331746	0.0100962	5.36174e-05	0.000182299	0.383317
TAG56:2	0.169738	0.168826	0.000912476	0.829597	0.854737	0.00777653
TAG56:3	0.966102	1.0632	-0.0970951	0.704457	0.772631	-0.138162
TAG56:4	0.821136	0.725128	0.0960089	0.0330403	0.0591247	0.179387
TAG56:5	0.614648	0.429923	0.184725	3.1581e-08	1.07375e-06	0.515682
TAG56:6	0.196306	0.119711	0.0765941	7.01546e-06	3.97543e-05	0.71354
